# Supplementary material for: Treatment of Gastrointestinal Disorders—Plants and Potential Mechanisms of Action of Their Constituents
Source: Molecules. 2022 Apr 30;27(9):2881. doi: 10.3390/molecules27092881 (PMC9105531; doi:10.3390/molecules27092881)
Supplement: Supplementary file 1 [file molecules-27-02881-s001.zip]

Archive with 1 entries (1 files):
- molecules-1666235-supplementary.pdf
